# Supplementary material for: In vitro selection of macrocyclic peptide inhibitors containing cyclic γ2,4-amino acids targeting the SARS-CoV-2 main protease
Source: Nat Chem. 2023 May 22;15(7):998–1005. doi: 10.1038/s41557-023-01205-1 (PMC10322702; doi:10.1038/s41557-023-01205-1)
Supplement: Supplementary file 3 — Top 100 peptide sequences of Mpro binders after the fourth round of selection. [file 41557_2023_1205_MOESM3_ESM.xlsx]

## Sheet: Supplementary Table 1
Supplementary Table 1
Top 100 peptide sequences of Mpro-binders after the 4th round of selection.
y: N-chloroacetyl-D-tyrosine, c: D-cysteine
γ1: cis-3-aminocyclobutane carboxylic acid, γ2: (1R,3S)-3-aminocyclopentane carboxylic acid
β1: (1R,2S)-2-aminocyclopentane carboxylic acid, β2: (1S,2S)-2-aminocyclopentane carboxylic acid
The linker sequence, SGGSGG, following D-Cys is omitted from the peptide sequence.
peptide sequence	read (%)	read number	peptide name
yLHYRDIRGNHFYLHc	9.873	3313
yFHγ1FPPHTYTLc	7.015	2354	GM1
yFHγ1FSIFRYRLc	5.009	1681	GM2
yLHYASTYSγ2YRYAAc	4.631	1554	GM3
yFHγ1LNLGYRPGc	3.206	1076	GM4
yFHγ1FPDPYTANc	2.247	754
yINFHDTYRPγ2Pc	2.208	741
yFγ2HTFFASPLPFc	1.922	645
yFHγ1FPSPYYPNc	1.740	584
yFHγ2FRDLYILGc	1.502	504	GM5
yγ1β1SILHTβ1Nβ2HFc	1.439	483
yLHFNFTβ1γ2RPHILc	1.243	417
yFHγ1FPYPYTPFc	1.231	413
yFHSFAγ1LYTLGc	1.195	401	GM6
yFIHTIFHDPHγ1LPIc	1.192	400
yFHSIFNGFGGAYDGc	1.180	396
yINFHRDDIYYγ1IYc	1.180	396
y	0.995	334
yYNYFHRHDFHAIc	0.915	307
yFHγ1HSβ1TSYHIGc	0.900	302
yFγ2IFHAIFADNGRTc	0.849	285
yFIHTHFLγ2PLTPc	0.796	267
yFHγ1FPAPYHAGc	0.778	261
yINFHγ1PRDYLYc	0.730	245
yLHFRDTRPγ1YNIATc	0.709	238
yLHFYTSγ2ATYIYPc	0.673	226	GM7
yLHYDTIβ1SRATIYc	0.635	213
yIDFHIGHRPγ2Pc	0.623	209
yLHYNITYγ1RTDSTc	0.620	208
yLHFGTTNLRDRRPAc	0.587	197
yLHYGSTIPγ2RFPRc	0.566	190
yLHFNYTFγ1NTFDc	0.554	186
yLHYASNIPγ1YRYGc	0.522	175
yLHYGLTNγ1NTATc	0.513	172
yIDFHRGIAHγ2Pc	0.504	169
yLHFNTTγ2RRINFPFc	0.483	162
yFHγ1FPNPYNPDc	0.474	159
yFHγ1FPYPYISDc	0.468	157
yLHYASNRAYDPRPHc	0.438	147
yFHγ1FPPHTYILc	0.432	145
yFGTNASPIIPγ1c	0.417	140
yFHγ1FPNPYTANc	0.417	140
yFIHTIFNγ1HLHYc	0.411	138
yFHγ1FANHYYLGc	0.373	125
yLHYGSTINγ1PRPHc	0.364	122
yFHRYSβ1TFHTγ2FGSc	0.358	120
yLHYNTTβ1ARTγ2Nc	0.358	120
yFHRNLβ1SFHRβ1γ1c	0.349	117
yLHFGHTNSTFNYLγ2c	0.328	110
yYγ2TFHATFNDYGNRc	0.325	109
yFHRβ1SAAFAHβ1Rc	0.322	108
yFHTFPγ1LYHTGc	0.310	104
yFIHTHFALPIHSc	0.289	97
yLHFGTTγ2PYLDRPc	0.286	96
yLHYASTRTIYTYRγ1c	0.286	96
yFIHTSGINγ2PYc	0.265	89
yFHγ1FLDYNPHβ1c	0.259	87
yLHYASISSRPγ2PYFc	0.256	86
yFHβ1FRDLYILGc	0.247	83
yINFHDPSγ1PPPc	0.232	78
yLHFGTTNLRDRRPγ2c	0.232	78
yLHYASTYSAYRYAAc	0.232	78
yLHYASIIANYTYTγ2c	0.229	77
yLHYDTTβ1ARγ1β1SNTc	0.226	76
yIDFHNIHYRγ2Pc	0.224	75
yLHFGSTDNAYγ1YHNc	0.224	75
yLHYGSTβ1THAYHRγ2c	0.224	75
yLHYRDIRGTHFYLHc	0.224	75
yLHYNTTβ1SRTPSγ2Lc	0.218	73
yLHYADLRLGHLYγ1c	0.215	72
yIIFHAFFγ2NTATNNc	0.212	71
yIDFHDPYRγ2PPc	0.203	68
yLHYRDLRPHFγ1LRTc	0.188	63
yLHYDNIγ2RRATSβ1c	0.182	61
ySγ1YSPHNYFSATFRc	0.179	60
yIDFHβ2γ1DIPRNc	0.173	58
yIDFHHSNYRγ2Pc	0.167	56
yFHIAISANPγ1Fc	0.164	55
yISFHRHDTPγ2Pc	0.164	55
yLHFAFITNHPγ1YPDc	0.164	55
yLHYNLNYγ1RANTHNc	0.161	54
yFIHTIFGIPFβ1Tc	0.155	52
yFIHTIFGLβ1NNYKAc	0.152	51
yFHTFNTYRβ2Fc	0.149	50
yLHYDTNβ1ARPPNc	0.149	50
yFHγ1NNHYYLHHFc	0.140	47
yLHYRDIRGNHLYLHc	0.140	47
yFGTNASPIIPGc	0.137	46
yFIHTIFγ1NNTIDYc	0.134	45
yFHγ1FPYPYASNc	0.131	44
yLHYSDTRYPTRNNγ2c	0.131	44
yLHFNNTβ1γ2RANIHc	0.122	41
yTLYNLFHRHγ1Hc	0.122	41
yFIHTIFRSPγ2YPc	0.119	40
yFβ1HTFFASPLPFc	0.119	40
yIDFHNSHRPγ2Pc	0.119	40
yLHFNITβ1Tγ1YTHIGc	0.119	40
yITFAIGNTγ2YPc	0.116	39
yLHFNTIβ1PRAYγ1c	0.116	39
yLHYANTγ1PFFSYLSc	0.113	38
total read		33557

## Sheet: Supplementary Table 2
Supplementary Table 2
Data collection and refinement statistics (molecular replacement)
	GM4 complex
Data collection
Space group	P1
Cell dimensions
a, b, c (Å)	54.52, 56.11, 63.24
a, b, g (°)	113.87, 110.53, 90.92
Resolution (Å)	53.23-1.7 (1.73-1.7) *
Rmerge	0.12 (2.45)
I / sI	6.6 (0.6)
Completeness (%)	99.9 (99.2)
CC (½)	0.99 (0.30)
Information content (bits/reflection)	2.43 (0.36)
Redundancy	5.9 (5.3)
Refinement
Resolution (Å)	48.86-1.7
No. reflections	68918
Rwork / Rfree	0.198/0.234
No. atoms
Protein	4732
GM4	166
Water	292
B-factors
Protein	36.3
GM4	39.9
Water	38.4
R.m.s. deviations
Bond lengths (Å)	0.48
Bond angles (°)	0.73
*Values in parentheses are for highest-resolution shell.

## Sheet: Supplementary Table 3
Supplementary Table 3
List of RNAs and corresponding primers.
Gm indicates 2'-O-methylguanosine.
RNA name	RNA sequence	Extension primer (forward)	Extension primer (reverse)	PCR primer (forward)	PCR primer (reverse)
flexizyme, dFx	GGAUCGAAAGAUUUCCGCAUCCCCGAAAGGGUACAUGGCGUUAGGU	GTAATACGACTCACTATAGGATCGAAAGATTTCCGC	ACCTAACGCCATGTACCCTTTCGGGGATGCGGAAATCTTTCGATCC	GGCGTAATACGACTCACTATAG	ACCTAACGCCATGTACCCT
flexizyme, eFx	GGAUCGAAAGAUUUCCGCGGCCCCGAAAGGGGAUUAGCGUUAGGU	GTAATACGACTCACTATAGGATCGAAAGATTTCCGC	ACCTAACGCTAATCCCCTTTCGGGGCCGCGGAAATCTTTCGATCC	GGCGTAATACGACTCACTATAG	ACCTAACGCTAATCCCCT
tRNA, Pro1E2(CUC)	GGGUGAUUGGCGCAGCCUGGUAGCGCACUUCGUUCUCAACGAAGGGGUCAGGGGUUCGAAUCCCCUAUCACCCGCCA	GTAATACGACTCACTATAGGGTGATTGGCGCAGCCTGGTAGCGCACTTCG	TGGCGGGTGATAGGGGATTCGAACCCCTGACCCCTTCGTTGAGAACGAAGTGCGCTACCAGG	GGCGTAATACGACTCACTATAG	TGmGCGGGTGATAGGGGATTC
tRNA, Pro1E2(CAC)	GGGUGAUUGGCGCAGCCUGGUAGCGCACUUCGCUCACACCGAAGGGGUCAGGGGUUCGAAUCCCCUAUCACCCGCCA	GTAATACGACTCACTATAGGGTGATTGGCGCAGCCTGGTAGCGCACTTCG	TGGCGGGTGATAGGGGATTCGAACCCCTGACCCCTTCGGTGTGAGCGAAGTGCGCTACCAGG	GGCGTAATACGACTCACTATAG	TGmGCGGGTGATAGGGGATTC
tRNA, Pro1E2(GAC)	GGGUGAUUGGCGCAGCCUGGUAGCGCACUUCGUUGACAUCGAAGGGGUCAGGGGUUCGAAUCCCCUAUCACCCGCCA	GTAATACGACTCACTATAGGGTGATTGGCGCAGCCTGGTAGCGCACTTCG	TGGCGGGTGATAGGGGATTCGAACCCCTGACCCCTTCGATGTCAACGAAGTGCGCTACCAGG	GGCGTAATACGACTCACTATAG	TGmGCGGGTGATAGGGGATTC
tRNA, Pro1E2(CAU)	GGGUGAUUGGCGCAGCCUGGUAGCGCACUUCGCUCAUAACGAAGGGGUCAGGGGUUCGAAUCCCCUAUCACCCGCCA	GTAATACGACTCACTATAGGGTGATTGGCGCAGCCTGGTAGCGCACTTCG	TGGCGGGTGATAGGGGATTCGAACCCCTGACCCCTTCGTTATGAGCGAAGTGCGCTACCAGG	GGCGTAATACGACTCACTATAG	TGmGCGGGTGATAGGGGATTC
tRNA, GluE2(GCA)	GUCCCCUUCGUCUAGAGGCCCAGGACACCGCCCUGCAAAGGCGGUAACAGGGGUUCGAAUCCCCUAGGGGACGCCA	CACTATAGTCCCCTTCGTCTAGAGGCCCAGGACACCGCCCTGCAAAGGCGGTAACAGGGGTTCG	TGGCGTCCCCTAGGGGATTCGAACCCCTGTTACCGCC	GTAATACGACTCACTATAGTCCCCTTCGTCTAG	TGmGCGTCCCCTAGGGGATTC
tRNA, fMet(CAU)	CGCGGGGUGGAGCAGCCUGGUAGCUCGUCGGGCUCAUAACCCGAAGAUCGUCGGUUCAAAUCCGGCCCCCGCAACCA	GTAATACGACTCACTATACGCGGGGTGGAGCAGCCTGGTAGCTCGTCGGGCTCATAACCCGAAGATCG	TGGTTGCGGGGGCCGGATTTGAACCGACGATCTTCGGGTTATGAGC	GGCGTAATACGACTCACTATAC	TGmGTTGCGGGGGCCGGA
library for RaPID selection	GGGUUGAACUUUAAGUAGGAGAUAUAUCCAUG (NNU)m GWG (NNU)n AUG AGUGGAGGUAGCGGAGGUUAGGACGGGGGGCGGAAA	GGCGTAATACGACTCACTATAGGGTTGAACTTTAAGTAGGAGATATATCCATG	TCCGCTACCTCCACTCAT (ANN)n CWC (ANN)m CATGGATATATCTCCTACTTAAAG	GGCGTAATACGACTCACTATAG	TTTCCGCCCCCCGTCCTAACCTCCGCTACCTCCACTCAT

## Sheet: Supplementary Table 4
Supplementary Table 4
List of template DNAs and corresponding primers.
DNA name	DNA sequence of peptide coding region	Model macrocyclic peptide	Extension primer (forward)	Extension primer (reverse)	PCR primer (forward)	PCR primer (reverse)
γ1GAG	ATGTCTCATCCTACTCGTAATGAGGCTGGTATGGACTACAAGGACGACGACGACAAG	ySHPTRNγ1AGcDYKDDDDK	TAATACGACTCACTATAGGGTTAACTTTAAGAAGGAGAAAAACATG	GTCGTCGTCCTTGTAGTCCATACCAGCCTCATTACGAGTAGGATGAGACATGTTTTTCTCCTTCTTAAAG	GGCGTAATACGACTCACTATAG	CGAAGCTTACTTGTCGTCGTCGTCCTTGTAGTC
γ2GTG	ATGTCTCATCCTACTCGTAATGTGGCTGGTATGGACTACAAGGACGACGACGACAAG	ySHPTRNγ2AGcDYKDDDDK	TAATACGACTCACTATAGGGTTAACTTTAAGAAGGAGAAAAACATG	GTCGTCGTCCTTGTAGTCCATACCAGCCACATTACGAGTAGGATGAGACATGTTTTTCTCCTTCTTAAAG	GGCGTAATACGACTCACTATAG	CGAAGCTTACTTGTCGTCGTCGTCCTTGTAGTC
β1GTT	ATGTCTCATCCTACTCGTAATGTTGCTGGTATGGACTACAAGGACGACGACGACAAG	ySHPTRNβ1AGcDYKDDDDK	TAATACGACTCACTATAGGGTTAACTTTAAGAAGGAGAAAAACATG	GTCGTCGTCCTTGTAGTCCATACCAGCAACATTACGAGTAGGATGAGACATGTTTTTCTCCTTCTTAAAG	GGCGTAATACGACTCACTATAG	CGAAGCTTACTTGTCGTCGTCGTCCTTGTAGTC
β2TGT	ATGTCTCATCCTACTCGTAATTGTGCTGGTATGGACTACAAGGACGACGACGACAAG	ySHPTRNβ2AGcDYKDDDDK	TAATACGACTCACTATAGGGTTAACTTTAAGAAGGAGAAAAACATG	GTCGTCGTCCTTGTAGTCCATACCAGCACAATTACGAGTAGGATGAGACATGTTTTTCTCCTTCTTAAAG	GGCGTAATACGACTCACTATAG	CGAAGCTTACTTGTCGTCGTCGTCCTTGTAGTC
