# Supplementary material for: In vitro selection of macrocyclic peptide inhibitors containing cyclic γ2,4-amino acids targeting the SARS-CoV-2 main protease
Source: Nat Chem. 2023 May 22;15(7):998–1005. doi: 10.1038/s41557-023-01205-1 (PMC10322702; doi:10.1038/s41557-023-01205-1)
Supplement: Source Data Fig. 1 — Raw data of inhibitory activity assays and serum stability assays. [file 41557_2023_1205_MOESM4_ESM.xlsx]

## Sheet: Fig. 2a
Source data for graphs of inhibitory activity in Fig.2a
log[GM4] (M)			Inhibition (%)			log[GM4γ14A] (M)			Inhibition (%)			log[GM4γ14N] (M)		Inhibition (%)		log[GM4H3Q] (M)			Inhibition (%)			log[GM4H3A] (M)		Inhibition (%)		log[GM4H3E] (M)		Inhibition (%)
-5.07918	100	100	100	100	100	-4.30103	100	100	100	100	100	-4.30103	100	100	100	-5.30103	100	100	100	100	100	-4.30103	23.385	-14.93	-160.125	-5.30103	100	55.23	55.2
-5.5563	100	100	100	100	100	-4.77806	100	100	100	100	100	-4.77806	100	100	100	-5.77815	100	100	100	100	100	-4.77806	-20.745	-23.94	-155.49	-5.77815	31.745	-7.55	-7.04
-6.03342	100	100	100	100	100	-5.25493	100	100	100	100	100	-5.25493	100	79.095	93.7	-6.25527	100	100	100	100	100	-5.25493	-8.75	8.255	-107.375	-6.25527	-73.635	-64.39	-77.36
-6.51054	97.895	93.425	92.705	92.56	100	-5.73283	100	100	100	100	100	-5.73283	89.97	52.545	77.2	-6.73239	95.965	97.94	100	100	100	-5.73283	6.2	27.045	-53.645	-6.73239	-83.6	-37.11	-54.46
-6.98766	84.67	65.73	77.39	73.805	66.645	-6.20761	100	100	100	100	100	-6.20761	52.95	32.575	62.52	-7.20952	61.24	70.455	100	99.71	100	-6.20761	5.275	30.505	-25.865	-7.20952	-60.13	-30.92	-48.44
-7.46478	56.56	21.85	43.76	55.315	35.245	-6.67778	100	92.86	93.29	100	93.075	-6.67778	11.95	23.86	56.905	-7.68664	29.79	27.655	33.37	83.825	89.395	-6.67778	11.855	37.96	-11.6	-7.68664	-14.755	-3.9	-33.06
-7.94192	25.935	-10.82	15.36	18.04	23.155	-7.1549	100	68.34	66.59	100	67.465	-7.1549	23.42	13.55	54.4	-8.16374	22.5	12.975	2.245	42.605	53.935	-7.1549	15.37	32.675	-9.785	-8.16374	-13.5	-3.26	-24
-8.41908	-19.205	-24.86	5.51	3.935	2.96	-7.69897	70.895	40.36	38.54	70.895	39.45	-7.69897	21.305	15.1	49.34	-8.64092	21.85	6.02	-12.425	30.02	36.16	-7.69897	16.46	32.355	-4.84	-8.64092	-23.375	8.85	-4.83
-8.8962	-7.08	-24.86	-0.71	-5.84	-6.73	-8	5.26	16.31	21.11	10.815	18.71	-8	4.4	14.32	45.735	-9.11805	14.87	6.55	-28.88	26.78	24.935	-8	14.385	22.85	-8.095	-9.11805	-49.18	0.61	-2.4
-9.37366	-25.215	-0.485	-2.645		-8.395	-8.47712	-0.56	16.98	17.87	14.845	17.425	-8.47712	17.59	9.68	43.72	-9.59517	5.88	-1.315	-35.695			-8.47712	16.51	24.05	-3.065	-9.59517	-77.035	-2.06	-8.66
-9.85078	-18.185		-10.615			-8.95424	-12.48	10.74	8.89	7.45	9.815	-8.95424	6.5	8.43	40.805	-10.0706		1.63	-44.49			-8.95424	15.675	19.325	-2.385	-10.0706	-12.835	-12.01	-20.2

## Sheet: Fig. 2b
Source data for graphs of serum stability in Fig.2b
		GM4			GM4γ14A			GM4H3Q
Incubation time (h)		Remaining peptide (%)			Remaining peptide (%)			Remaining peptide (%)
0	100	100	100	100	100	100	100	100	100
0.5
1	104.456	104.39	106.187	74.1492	80.9815	76.0765	93.4216	98.0296	94.1914
2				67.6301	68.3526	66.5914	87.5397	84.1929	81.9264
4	95.7082	95.6147	97.5952	66.6528	75.3326	71.0147	99.8594	100.309	98.6981
8	97.7011	99.5729	100.454	53.5762	60.412	56.4223	93.8713	92.6757	86.8751
24	82.2326	95.6745	101.185	32.3199	37.1459	33.3738	81.2922	77.7053	81.2406
50	67.8837	76.0463	78.6343	12.3429	12.363	12.3723	70.074	64.0742	63.6989
100	55.7408	55.5583	56.8933	2.74226	5.39945	2.53367	44.1992	43.395	43.8525

## Sheet: Extended Data Fig. 2
Source data for graphs of inhibitory activity in Extended Data Fig. 2
log[GM1] (M)			Inhibition (%)			log[GM1γ14A] (M)		Inhibition (%)		log[GM2] (M)			Inhibition (%)			log[GM3] (M)			Inhibition (%)			log[GM3γ210A] (M)			Inhibition (%)			log[GM5] (M)		Inhibition (%)		log[GM5γ24A] (M)		Inhibition (%)		log[GM6] (M)			Inhibition (%)			log[GM7] (M)			Inhibition (%)
-5.07918	100	100	100	100	100	-4.30103	100	64.03	64.06	-5.07918	96.83	96.43	93.635	99.295	100	-5.07918	89.315	77.705	85.895	85.13	100	-5.07918	100	100	100	100	100	-4.30103	100	100	100	-4.30103	100	100	100	-4.30103	100	100	100	100	100	-4.60206	95.955	88.085	89.895	85.4	97.705
-5.5563	100	100	100	100	100	-4.77806	6.46	-18.82	-15.21	-5.5563	75.7	75.95	81.83	75.815	90.35	-5.5563	66.315	51.63	69.905	67.22	64.2	-5.5563	100	100	100	100	100	-4.77806	100	100	100	-4.77806	100	100	100	-4.77815	100	100	100	100	100	-5.07918	56.67	55.955	64.84	49.6	42.335
-6.03342	100	100	98.185	99.0925	100	-5.25493	-163.75	-90.94	-87.96	-6.03342	2.535	23.55	27.29	2.765	24.41	-6.03342	20.695	7.225	24.335	29.93	27.62	-6.03342	95.59	92.975	92.375	94.295	100	-5.25493	100	100	100	-5.25493	100	100	100	-5.25527	90.21	82.385	81.7	79.775	88.995	-5.5563	-39.54	-27.245	17.48	-18.16	-6.22
-6.51054	93.705	94.72	90.465	92.5925	96	-5.73283	-109.96	-47.7	-54.8	-6.51054	-26.735	-28.84	-3.21	-20.55	3.82	-6.51054	7.71	-14.755	11.285	5.025	7.865	-6.51054	77.905	70.14	83.31	76.375	84.605	-5.73283	100	100	100	-5.73283	100	100	100	-5.73239	22.27	42.895	43.18	43.12	42.525	-6.03342	-38.955	-41.315	-17.12	-38.72	-9.02
-6.98766	75.445	73.635	64.235	68.935	73.145	-6.20761	-17.475	-14.2	-6.81	-6.98766	-18.72	-2.18	7.275	-12.15	8.025	-6.98766	-13.77	-41.69	-5.9	-7.96	7.615	-6.98766	58.125	28.05	64.285	46.98	30.555	-6.20761	100	94.755	100	-6.20761	100	96.72	100	-6.20951	-22.11	6.6	7.325	6.465	3.22	-6.51054	0.69	-9.39	4.88	-25.9	0.08
-7.46478	43.73	50.375	34.15	42.2625	40.68	-6.67778	24.47	4.75	7	-7.46478	1.595	6.98	13.805	-5.605	11.28	-7.46478	-17.445	-48.26	-15.255	-17.745	8.15	-7.46478	34.82	13.045	29.92	16.84	15.47	-6.67778	88.775	56.765	100	-6.67778	100	66.2	100	-6.68664	-19.525	12.93	10.295	-7.95	9.085	-6.98766	-11.51	-17.4	14.665	-22.42	3.95
-7.94192	7.895	25.66	25.155	25.4075	23.685	-7.1549	16.63	5.24	5.12	-7.94192	-3.265	5.31	6.395	0.01	5.875	-7.94192	-3.445	-42.97	-16.23	-15.915	11.725	-7.94192	-23.48	-5.975	11.57	6.955	5.495	-7.1549	67.53	12.925	90.74	-7.1549	80.23	43.705	97.34	-7.16376	-6.925	-6.365	7.835	-25.155	-4.58	-7.46478	13.98	-27.67	3.21	-28.86	9.76
-8.41908	5.645	2.84	17.595	10.2175	17.94	-7.69897	21.535	0.81	4.38	-8.41908	7.845	11.16	7.365	-0.845	13.965	-8.41908	-3.38	-55.755	-16.305	-21.77	6.64	-8.41908	-31.79	-12.8	-4.08	-8	9.45	-7.69897	39.66	3.41	52.5	-7.69897	22.93	22.575	48.06	-7.64089	-1.595	-31.84	3.53	-32.26	-8.555	-7.94192	8.09	-32.53	5.36	-25.755	-0.21
-8.8962	8.725	-0.62	12.2	5.79	15.44	-8	0.2	3.06	5.93	-8.8962	-3.3	3.08	-1.4	-5.255	3.98	-8.8962	-37.695	-41.725	-20.88	-22.18	-0.045	-8.8962	-31.61	-28.43	-21.255	-12.485	-9.305	-8	25.645	-11.41	-23.33	-8	-15.625	14.79	-13.715	-8.11799	-26.05	-25.23	3.115	-33.82	-7.75	-8.41908	-5.56	-23.2	3.2	-31.05	-3.175
-9.37366		-0.45	7.785	3.6675	8.85	-8.47712	26.93	7.38	1.87	-9.37366	-1.295	14.815	-0.915	-3.06	-0.56	-9.37366	-4.34	-5.305	-31.685		-4.675	-9.37366	1.79	-18.07	-13.375		-6.655	-8.47712	17.35	-1.61	-37.535	-8.47712	-54.83	6.805	-36.03	-8.59517	-30.89		14.415	-34.935	-11.955	-8.8962	-18.355	2.015	-1.665		-21.3
-9.85078			4.71	4.71	5.43	-8.95424	-2.255	9.32	13.61	-9.85078	4.39	5.705	8.17	-2.155	-14.565	-9.85078	-42.34		-28.39		13.165	-9.85078	-14.995		-22.07			-8.95424	12.805	-52.215	-13.41	-8.95424	17.775	-0.705		-9.07212	-34.27		13.525			-9.37366	-24.795		0.54

## Sheet: Extended Data Fig. 3a
Source data for graphs of serum stability in Extended Data Fig. 3a
		GM1			GM1γ14A			GM2			GM3			GM3γ210A			GM5			GM5γ24A
Incubation time (h)		Remaining peptide (%)			Remaining peptide (%)			Remaining peptide (%)			Remaining peptide (%)			Remaining peptide (%)			Remaining peptide (%)			Remaining peptide (%)
0	100	100	100	100	100	100	100	100	100	100	100	100	100	100	100	100	100	100	100	100	100
0.5							57.6971	61.668	57.1081	67.6914	72.7141	73.4292	44.4045	47.4137	46.6379
1	111.278	111.076	111.881	84.2637	87.0459	85.282	48.277	55.822	51.9467	60.7979	71.9486	68.9843	33.1489	35.5955	33.8414	100.722	101.314	104.137	89.1944	85.9406	86.105
2				70.5864	71.5402	71.9568	36.0145	34.0767	32.6796	48.5538	55.376	55.4856	16.9889	15.9032	15.5333				75.3391	65.8515	75.7982
4	114.64	108.251	114.453	63.1638	65.4532	64.1162	17.5011	19.165	17.5347	45.5886	43.3985	39.2557	7.23251	6.44324	7.1945	78.7082	77.0423	80.178	82.3474	83.5824	80.8934
8	116.029	111.456	107.421	56.0673	51.4314	52.8872	9.99318	10.0832	8.62427	15.7355	15.4302	15.9896	2.04137	2.03929	2.01185	83.0025	83.9687	82.2998	70.9065	69.6177	72.7323
24	77.2595	74.6605	74.4707	26.427	25.5763	25.1921	1.84931	1.74424	1.76193	0	0	0	0	0	0	58.3457	66.2673	59.3241	45.5168	51.6128	49.6952
50	67.1171	63.3345	64.8821	4.4594	4.29698	4.37759										30.7443	29.5057	26.2256	23.0345	25.3664	24.5807
100	49.0107	44.9456	47.7287													19.8558	20.7512	19.4384	7.5977	8.3762	8.4104
